# Supplementary material for: Trends in Overweight and Obesity Among Children and Adolescents in China from 1991 to 2015: A Meta-Analysis
Source: Int J Environ Res Public Health. 2019 Nov 22;16(23):4656. doi: 10.3390/ijerph16234656 (PMC6926698; doi:10.3390/ijerph16234656)
Supplement: Supplementary file 1 [file ijerph-16-04656-s001.zip]

Archive with 8 entries (7 files):
- Appendix/File S1 PRISMA 2009 checklist.doc
- Appendix/Table S1.doc
- Appendix/Table S2.xlsx
- Appendix/Table S3.xlsx
- Appendix/Table S4.xlsx
- Appendix/Table S5.xlsx
- Appendix/Table S6.xlsx
- Appendix/
