# Supplementary material for: Trends in Overweight and Obesity Among Children and Adolescents in China from 1991 to 2015: A Meta-Analysis
Source: Int J Environ Res Public Health. 2019 Nov 22;16(23):4656. doi: 10.3390/ijerph16234656 (PMC6926698; doi:10.3390/ijerph16234656)
Supplement: Supplementary file 1 [file ijerph-16-04656-s001.zip › Appendix/Table S2.xlsx]

## Sheet: sheet
		Table S2. Summary of studies reporting the prevalence of overweight in Chinese children and adolescents aged 0–18 years.
		Author, year	Time period	Sample size (N)			Overweight (N)			Overweight, Prevalence, % (95% CI)
			(years)	Boys	Girls	Total	Boys	Girls	Total	Boys	Girls	Total
		1991–1995
		Cui et al., 2010	1991	1333	1248	2581	47	50	97	3.5（2.5 – 4.5）	4.0（2.9 – 5.1）	3.8（3.0 – 4.5）
		Li et al., 2008	1992	8048	7453	15501	306	261	567	3.8（3.4 – 4.2）	3.5（3.1 – 3.9）	3.7（3.4 – 4.0）
		Cui et al., 2010	1993	1248	1144	2392	64	48	112	5.1（3.9 – 6.4）	4.2（3.4 – 5.0）	4.7（3.8 – 5.5）
		Wang et al., 2017a	1995	3955	3961	7916	344	217	561	8.7（7.8 – 9.6）	5.5（4.8 – 6.2）	7.1（6.5 – 7.7）
		Zhang YX and Wang SR, 2008a	1995	3600	3598	7198	271	176	447	7.5（6.7 – 8.4）	4.9（4.2 – 5.6）	6.2（5.7 – 6.8）
		Sub–total		18184	17404	35588	1032	752	1784	5.7（5.3–6.0）	4.3（4.0 – 4.6）	5.0（4.8 – 5.2）
		1996 – 2000
		Ding et al., 1998	1996	110993	97520	208513	4662	4096	8758	4.2（4.1 – 4.3）	4.2（4.1 – 4.3）	4.2（4.1 – 4.3）
		Cui et al., 2010	1997	1269	1120	2389	67	56	123	5.3（4.0 – 6.5）	5.0（3.7 – 6.3）	5.1（4.3 – 6.0）
		Ji CY and Sun JL, 2005a	2000	133821	132610	266431	9847	6382	16229	7.4（7.2 – 7.5）	4.8（4.7 – 4.9）	6.1（6.0 – 6.2）
		Cui et al., 2010	2000	1216	1074	2290	86	50	136	7.1（5.6 – 8.5）	4.7（3.4 – 5.9）	5.9（5.0 – 6.9）
		Sub – total		247299	232324	479623	14662	10584	25246	5.9（5.8 – 6.0）	4.6（4.5 – 4.6）	5.3（5.2 – 5.3）
		2001 – 2005
		Zhang et al., 2003b	2002	3099	2989	6088	226	212	438	7.3（6.4 – 8.2）	7.1（6.2 – 8.0）	7.2（6.5 – 7.8）
		Li et al., 2008	2002	23242	21638	44880	1139	844	1983	4.9（4.6 – 5.2）	3.9（3.6 – 4.2）	4.4（4.2 – 4.6）
		Zhang et al., 2012c	2003	35982	34449	70431	6140	3489	9629	17.1（16.7 – 17.5）	10.1（9.8 – 10.4）	13.7（13.4 – 13.9）
		Xiong et al., 2005	2003 – 2004	12037	11253	23290	1731	1168	2899	14.4（13.8 – 15.0）	10.4（9.8 – 10.9）	12.4（12.0 – 12.9）
		Cui et al., 2010	2004	770	693	1463	65	51	116	8.4（6.5 – 10.4）	7.4（5.4 – 9.3）	7.9（6.5 – 9.3）
		Gu et al., 2017a	2005	9298	9226	18524	1271	706	1977	13.7（13.0 – 14.4）	7.7（7.1 – 8.2）	10.7（10.2 – 11.1）
		Niu et al., 2016	2005	6077	6001	12078	395	316	712	6.5（5.9 – 7.1）	5.3（4.7 – 5.8）	5.9（5.5 – 6.3）
		Wang et al., 2017a	2005	3596	3896	7492	526	315	841	14.6（13.5 – 15.8）	8.1（7.2 – 8.9）	11.2（10.5 – 11.9）
		Zhang YX and Wang SR, 2008a	2005	4341	4239	8580	620	372	992	14.3（13.2 – 15.3）	8.8（7.9 – 9.6）	11.6（10.9 – 12.2）
		Sub – total		98442	94384	192826	12113	7473	19586	12.3（12.1 – 12.5）	7.9（7.7 – 8.1）	10.2（10.0 – 10.3）
		2006 – 2010
		NTFCOC, 2008	2006	45139	39627	84766	10021	6737	16758	22.2（21.8 – 22.6）	17（16.6 – 17.4）	19.8（19.5 – 20.0）
		Wang JL and Wang NR, 2008c	2006	8312	7864	16176	1126	1048	2174	13.5（12.8 – 14.3）	13.3（12.6 – 14.1）	13.4（12.9 – 14.0）
		Xie et al., 2014	2006	19736	19187	38923	866	761	1627	4.4（4.1 – 4.7）	4.0（3.7 – 4.2）	4.2（4.0 – 4.4）
		Cui et al., 2010	2006	626	548	1174	63	35	98	10.1（7.7 – 12.4）	6.4（4.3 – 8.4）	8.3（6.8 – 9.9）
		Liu et al., 2014	2007	14328	13616	27944	1845	1020	2865	12.9（12.3 – 13.4）	7.5（7.0 – 7.9）	10.3（9.9 – 10.6）
		Ma et al., 2014	2007	8235	8922	17157	865	526	1391	10.5（9.8 – 11.2）	5.9（5.4 – 6.4）	8.1（7.7 – 8.5）
		Zhang et al., 2012c	2008	44148	41457	85605	8307	4889	13196	18.8（18.5 – 19.2）	11.8（11.5 – 12.1）	15.4（15.2 – 15.7）
		Cao et al., 2011	2008	3704	3396	7100	347	177	524	9.4（8.4 – 10.3）	5.2（4.5 – 6.0）	7.4（6.8 – 8.0）
		Ma et al., 2014	2009	13502	12879	26381	1742	798	2540	12.9（12.3 – 13.5）	6.2（5.8 – 6.6）	9.6（9.3 – 10.0）
		Gu et al., 2017a	2010	43890	44113	88003	7004	3751	10755	16.0（15.6 – 16.3）	8.5（8.2 – 8.8）	12.2（12.0 – 12.4）
		Huang et al., 2012	2010	3238	3369	6607	300	304	604	9.3（8.3 – 10.3）	9.0（8.1 – 10.0）	9.1（8.4 – 9.8）
		Wang et al., 2017a	2010	7185	7116	14301	1332	661	1993	18.5（17.6 – 19.4）	9.3（8.6 – 10.0）	13.9（13.4 – 14.5）
		Zhang YX and Wang SR, 2013d	2010	21222	21053	42275	3434	2261	5695	16.2（15.7 – 16.7）	10.7（10.3 – 11.2）	13.5（13.1 – 13.8）
		Zhai et al., 2017	2010	7795	7773	15568	1264	871	2135	16.2（15.4 – 17.0）	11.2（10.5 – 11.9）	13.7（13.2 – 14.3）
		Sub – total		241060	230920	471980	38516	23839	62355	16.0（15.8 – 16.1）	10.3（10.2 – 10.4）	13.2（13.1 – 13.3）
		2011 – 2015
		Liu et al., 2014	2011	19857	18427	38284	2673	1489	4162	13.5（13.0 – 13.9）	8.1（7.7 – 8.5）	10.9（10.6 – 11.2）
		Gu et al., 2013b	2011	16971	16285	33256	2322	1207	3529	13.7（13.2 – 14.2）	7.4（7.0 – 7.8）	10.6（10.3 – 10.9）
		Ma et al., 2014	2011	17933	18395	36328	2313	1288	3601	12.9（12.4 – 13.4）	7.0（6.6 – 7.4）	9.9（9.6 – 10.2）
		Jiang et al., 2014	2011	3038	2864	5902	684	281	965	22.5（21.0 – 24.0）	9.8（8.7 – 10.9）	16.4（15.4 – 17.3）
		Ji et al., 2016b	2009 – 2012	1158	1161	2319	103	62	165	8.9（7.3 – 10.5）	5.3（4.0 – 6.6）	7.1（6.1 – 8.2）
		Chen et al., 2017	2013	59934	60341	120275	8730	5912	14642	14.6（14.3 – 14.8）	9.8（9.6 – 10.0）	12.2（12.0 – 12.4）
		Wang et al., 2017b	2014	107216	107138	214354	15908	10132	26040	14.8（14.6 – 15.1）	9.5（9.3 – 9.6）	12.1（12.0 – 12.3）
		Niu et al., 2016	2014	6064	6147	12211	765	514	1279	12.6（11.8 – 13.5）	8.4（7.7 – 9.1）	10.5（9.9 – 11.0）
		Sub – total		232171	230758	462929	33498	20885	54383	14.4（14.3 – 14.6）	9.1（8.9 – 9.2）	11.7（11.7 – 11.8）
		Overall		837156	805790	1642946	99821	63533	163354	11.9（11.9 – 12.0）	7.9（7.8 – 7.9）	9.9（9.9 – 10.0）
