# Supplementary material for: Trends in Overweight and Obesity Among Children and Adolescents in China from 1991 to 2015: A Meta-Analysis
Source: Int J Environ Res Public Health. 2019 Nov 22;16(23):4656. doi: 10.3390/ijerph16234656 (PMC6926698; doi:10.3390/ijerph16234656)
Supplement: Supplementary file 1 [file ijerph-16-04656-s001.zip › Appendix/Table S3.xlsx]

## Sheet: 附表4 城乡-超重
		Table S3. Summary of studies and their reported prevalence of overweight in urban/rural children and adolescents aged 0–18 years.
		Author, year	Time period	Sample size (N)			Overweight (N)			Overweight, Prevalence, % (95% CI)
			(years)	Urban	Rural	Total	Urban	Rural	Total	Urban	Rural	Total
		1991 – 1995
		Cui et al., 2010	1991	661	1920	2581	36	61	97	5.4（3.7 – 7.2）	3.2（2.4 – 4）	3.8（3 – 4.5）
		Cui et al., 2010	1993	600	1792	2392	36	76	112	6（4.1 – 7.9）	4.2（3.3 – 5.2）	4.7（3.8 – 5.5）
		Zhang YX and Wang SR, 2008a	1995	3599	3599	7198	344	103	447	9.6（8.6 – 10.5）	2.9（2.3 – 3.4）	6.2（5.7 – 6.8）
		Sub – total		4860	7311	12171	416	240	656	8.6（7.8 – 9.3）	3.3（2.9 – 3.7）	5.4（5 – 5.8）
		1996 – 2000
		Cui et al., 2010	1997	707	1682	2389	43	80	123	6.1（4.3 – 7.8）	4.8（3.7 – 5.8）	5.1（4.3 – 6）
		Cui et al., 2010	2000	640	1650	2290	46	91	137	7.2（5.2 – 9.2）	5.5（4.4 – 6.6）	6（5 – 7）
		Ji CY and Sun JL, 2005a	2000	133629	132802	266431	10907	5322	16229	8.2（8 – 8.3）	4（3.9 – 4.1）	6.1（6 – 6.2）
		Sub – total		134976	136134	271110	10996	5493	16489	8.1（8 – 8.3）	4（3.9 – 4.1）	6.1（6 – 6.2）
		2001 – 2005
		Zhang et al., 2012c	2003	30121	40310	70431	4967	4662	9629	16.5（16.1 – 16.9）	11.6（11.3 – 11.9）	13.7（13.4 – 13.9）
		Cui et al., 2010	2004	427	1036	1463	44	72	116	10.3（7.4 – 13.2）	6.9（5.4 – 8.5）	7.9（6.5 – 9.3）
		Zhang YX and Wang SR, 2008a	2005	4267	4313	8580	601	390	992	14.1（13 – 15.1）	9（8.2 – 9.9）	11.6（10.9 – 12.2）
		Sub – total		34815	45659	80474	5612	5124	10737	16.1（15.7 – 16.5）	11.2（10.9 – 11.5）	13.3（13.1 – 13.6）
		2006 – 2010
		Cui et al., 2010	2006	351	823	1174	35	63	98	10（6.8 – 13.1）	7.7（5.8 – 9.5）	8.3（6.8 – 9.9）
		Zhang et al., 2012c	2008	29230	56375	85605	5133	8063	13196	17.6（17.1 – 18）	14.3（14 – 14.6）	15.4（15.2 – 15.7）
		Cao et al., 2011	2008	3505	3595	7100	379	145	524	10.8（9.8 – 11.8）	4（3.4 – 4.7）	7.4（6.8 – 8）
		Huang et al., 2012	2010	3403	3204	6607	320	284	604	9.4（8.4 – 10.4）	8.9（7.9 – 9.8）	9.1（8.4 – 9.8）
		Zhang YX and Wang SR, 2013d	2010	21318	20957	42275	2868	1923	4791	13.5（13 – 13.9）	9.2（8.8 – 9.6）	11.3（11 – 11.6）
		Zhai et al., 2017	2010	8368	7200	15568	1252	883	2135	15（14.2 – 15.7）	12.3（11.5 – 13）	13.7（13.2 – 14.3）
		Sub – total		66175	92154	158329	9986	11361	21347	15.1（14.8 – 15.4）	12.3（12.1 – 12.5）	13.5（13.3 – 13.7）
		2011 – 2015
		Ji et al., 2016b	2009 – 2012	1449	870	2319	130	41	171	9（7.5 – 10.4）	4.7（3.3 – 6.1）	7.4（6.3 – 8.4）
		Sub – total		1449	870	2319	130	41	171	9（7.5 – 10.4）	4.7（3.3 – 6.1）	7.4（6.3 – 8.4）
		Overall		242275	282128	524403	27140	22260	49400	11.2（11.1 – 11.3）	7.9（7.8 – 8）	9.4（9.3 – 9.5）
