# Supplementary material for: Trends in Overweight and Obesity Among Children and Adolescents in China from 1991 to 2015: A Meta-Analysis
Source: Int J Environ Res Public Health. 2019 Nov 22;16(23):4656. doi: 10.3390/ijerph16234656 (PMC6926698; doi:10.3390/ijerph16234656)
Supplement: Supplementary file 1 [file ijerph-16-04656-s001.zip › Appendix/Table S4.xlsx]

## Sheet: sheet
		Table S4. Summary of studies reporting the prevalence of obesity in Chinese children and adolescents aged 0–18 years.
		Author, year	Time period	Sample size (N)			Obesity (N)			Obesity, Prevalence, % (95% CI)
			(years)	Boys	Girls	Total	Boys	Girls	Total	Boys	Girls	Total
		1991 – 1995
		Cui et al., 2010	1991	1333	1248	2581	17	17	35	1.3（0.7 – 1.9）	1.4（0.7 – 2.0）	1.4（0.9 – 1.8）
		Li et al., 2008	1992	8048	7453	15501	80	60	140	1.0（0.8 – 1.2）	0.8（0.6 – 1.0）	0.9（0.8 – 1.1）
		Cui et al., 2010	1993	1248	1144	2392	20	21	41	1.6（0.9 – 2.3）	1.8（1.1 – 2.6）	1.7（1.2 – 2.2）
		Wang et al., 2017a	1995	3955	3961	7916	138	70	208	3.5（2.9 – 4.1）	1.8（1.4 – 2.2）	2.6（2.3 – 3.0）
		Zhang YX and Wang SR, 2008a	1995	3600	3598	7198	105	62	167	2.9（2.4 – 3.5）	1.7（1.3 – 2.1）	2.3（2.0 – 2.7）
		Sub – total		18184	17404	35588	360	230	590	2.0（1.8 – 2.2）	1.3（1.2 – 1.5）	1.7（1.5 – 1.8）
		1996 – 2000
		Ding et al., 1998	1996	110993	97520	208513	2442	1853	4295	2.2（2.1 – 2.3）	1.9（1.8 – 2.0）	2.1（2.0 – 2.1）
		Cui et al., 2010	1997	1269	1120	2389	25	12	38	2.0（1.2 – 2.7）	1.1（0.5 – 1.7）	1.6（1.1 – 2.1）
		Ji CY and Sun JL, 2005a	2000	133821	132610	266431	3900	2155	6054	2.9（2.8 – 3.0）	1.6（1.6 – 1.7）	2.3（2.2 – 2.3）
		Cui et al., 2010	2000	1216	1074	2290	23	14	37	1.9（1.1 – 2.7）	1.3（0.6 – 2.0）	1.6（1.1 – 2.1）
		Sub – total		247299	232324	479623	6390	4034	10424	2.6（2.5 – 2.6）	1.7（1.7 – 1.8）	2.2（2.1 – 2.2）
		2001 – 2005
		Zhang et al., 2003b	2002	3099	2989	6088	148	108	256	4.8（4.0 – 5.5）	3.6（2.9 – 4.3）	4.2（3.7 – 4.7）
		Wei mei, 2007	2002	30084	27946	58030	1622	1177	2799	5.4（5.1 – 5.6）	4.2（4.0 – 4.4）	4.8（4.6 – 5.0）
		Li et al., 2008	2002	23242	21638	44880	256	130	385	1.1（1.0 – 1.2）	0.6（0.5 – 0.7）	0.9（0.8 – 0.9）
		Zhang et al., 2012c	2003	35982	34449	70431	1914	706	2620	5.3（5.1 – 5.6）	2.0（1.9 – 2.2）	3.7（3.6 – 3.9）
		Xiong et al., 2005	2003 – 2004	12037	11253	23290	601	265	866	5.0（4.6 – 5.4）	2.4（2.1 – 2.6）	3.7（3.5 – 4.0）
		Cui et al., 2010	2004	770	693	1463	23	23	46	3.0（1.8 – 4.2）	3.3（2.0 – 4.7）	3.1（2.3 – 4.0）
		Gu et al., 2017a	2005	9298	9226	18524	608	327	935	6.5（6.0 – 7.0）	3.5（3.2 – 3.9）	5.0（4.7 – 5.4）
		Niu et al., 2016	2005	6077	6001	12078	177	91	268	2.9（2.5 – 3.3）	1.5（1.2 – 1.8）	2.2（2.0 – 2.5）
		Wang et al., 2017a	2005	3596	3896	7492	200	75	275	5.6（4.8 – 6.3）	1.9（1.5 – 2.4）	3.7（3.2 – 4.1）
		Zhang YX and Wang SR, 2008a	2005	4341	4239	8580	469	243	712	10.8（9.9 – 11.7）	5.7（5.0 – 6.4）	8.3（7.7 – 8.9）
		Sub – total		128526	122330	250856	6018	3145	9163	4.7（4.6 – 4.8）	2.6（2.5 – 2.7）	3.7（3.6 – 3.7）
		2006 – 2010
		NTFCOC, 2008	2006	45139	39627	84766	4017	2100	6117	8.9（8.6 – 9.2）	5.3（5.1 – 5.5）	7.2（7.0 – 7.4）
		Wang JL and Wang NR, 2008c	2006	8312	7864	16176	829	518	1347	10.0（9.3 – 10.6）	6.6（6.0 – 7.1）	8.3（7.9 – 8.8）
		Xie et al., 2014	2006	19736	19187	38923	245	225	470	1.2（1.1 – 1.4）	1.2（1.0 – 1.3）	1.2（1.1 – 1.3）
		Cui et al., 2010	2006	626	548	1174	33	25	58	5.3（3.5 – 7.0）	4.6（2.8 – 6.3）	4.9（3.7 – 6.2）
		Liu et al., 2014	2007	14328	13616	27944	1202	576	1778	8.4（7.9 – 8.8）	4.2（3.9 – 4.6）	6.4（6.1 – 6.6）
		Ma et al., 2014	2007	8235	8922	17157	346	187	533	4.2（3.8 – 4.6）	2.1（1.8 – 2.4）	3.1（2.8 – 3.4）
		Zhang et al., 2012c	2008	44148	41457	85605	2909	1008	3917	6.6（6.4 – 6.8）	2.4（2.3 – 2.6）	4.6（4.4 – 4.7）
		Cao et al., 2011	2008	3704	3396	7100	168	82	250	4.5（3.9 – 5.2）	2.4（1.9 – 2.9）	3.5（3.1 – 3.9）
		Ma et al., 2014	2009	13502	12879	26381	932	309	1241	6.9（6.5 – 7.3）	2.4（2.1 – 2.7）	4.7（4.4 – 5.0）
		Gu et al., 2017a	2010	43890	44113	88003	3420	1452	4872	7.8（7.5 – 8.0）	3.3（3.1 – 3.5）	5.5（5.4 – 5.7）
		Huang et al., 2012	2010	3238	3369	6607	232	202	434	7.2（6.3 – 8.1）	6.0（5.2 – 6.8）	6.6（6.0 – 7.2）
		Wang et al., 2017a	2010	7185	7116	14301	651	355	1006	9.1（8.4 – 9.7）	5.0（4.5 – 5.5）	7.0（6.6 – 7.5）
		Zhang YX and Wang SR, 2013d	2010	21222	21053	42275	1362	442	1804	6.4（6.1 – 6.7）	2.1（1.9 – 2.3）	4.3（4.1 – 4.5）
		Zhai et al., 2017	2010	7795	7773	15568	865	535	1400	11.1（10.4 – 11.8）	6.9（6.3 – 7.4）	9.0（8.5 – 9.4）
		Sub – total		241060	230920	471980	17211	8016	25227	7.1（7.0 – 7.2）	3.5（3.4 – 3.5）	5.3（5.3 – 5.4）
		2011 – 2015
		Liu et al., 2014	2011	19857	18427	38284	1803	855	2658	9.1（8.7 – 9.5）	4.6（4.3 – 4.9）	6.9（6.7 – 7.2）
		Gu et al., 2013b	2011	16971	16285	33256	1156	600	1756	6.8（6.4 – 7.2）	3.7（3.4 – 4.0）	5.3（5.0 – 5.5）
		Ma et al., 2014	2011	17933	18395	36328	1022	497	1519	5.7（5.4 – 6.0）	2.7（2.5 – 2.9）	4.2（4.0 – 4.4）
		Jiang et al., 2014	2011	3038	2864	5902	462	221	683	15.2（13.9 – 16.5）	7.7（6.7 – 8.7）	11.6（10.7 – 12.4）
		Ji et al., 2016b	2009 – 2012	1158	1161	2319	75	26	101	6.5（5.1 – 7.9）	2.2（1.4 – 3.1）	4.4（3.5 – 5.2）
		Chen et al., 2017	2013	59934	60341	120275	5463	3139	8602	9.1（8.9 – 9.3）	5.2（5.0 – 5.4）	7.2（7.0 – 7.3）
		Wang et al., 2017b	2014	107216	107138	214354	10067	5501	15568	9.4（9.2 – 9.6）	5.1（5.0 – 5.3）	7.3（7.2 – 7.4）
		Niu et al., 2016	2014	6064	6147	12211	419	201	620	6.9（6.3 – 7.5）	3.3（2.8 – 3.7）	5.1（4.7 – 5.5）
		Sub – total		232171	230758	462929	20467	11040	31507	8.8（8.7 – 8.9）	4.8（4.7 – 4.9）	6.8（6.7 – 6.9）
		Overall		867240	833736	1700976	50446	26465	76911	5.8（5.8 – 5.9）	3.2（3.1 – 3.2）	4.5（4.5 – 4.6）
