# Supplementary material for: Trends in Overweight and Obesity Among Children and Adolescents in China from 1991 to 2015: A Meta-Analysis
Source: Int J Environ Res Public Health. 2019 Nov 22;16(23):4656. doi: 10.3390/ijerph16234656 (PMC6926698; doi:10.3390/ijerph16234656)
Supplement: Supplementary file 1 [file ijerph-16-04656-s001.zip › Appendix/Table S5.xlsx]

## Sheet: 附表5 城乡-肥胖
			Table S5. Summary of studies and their reported prevalence of obesity in urban/rural children and adolescents age 0 – 18 years.
			Author, year	Time period	Sample size (N)			Obesity (N)			Obesity, Prevalence, % (95% CI)
				(years)	Urban	Rural	Total	Urban	Rural	Total	Urban	Rural	Total
			1991 – 1995
			Cui et al., 2010	1991	661	1920	2581	10	25	35	1.3（0.8 – 1.8）	1.5（0.6 – 2.4）	1.4（0.9 – 1.8）
			Cui et al., 2010	1993	600	1792	2392	13	28	41	1.6（1 – 2.1）	2.2（1 – 3.3）	1.7（1.2 – 2.2）
			Zhang YX and Wang SR, 2008a	1995	3599	3599	7198	153	14	167	0.4（0.2 – 0.6）	4.3（3.6 – 4.9）	2.3（2 – 2.7）
			Sub – total		4860	7311	12171	176	67	243	0.9（0.7 – 1.1）	3.6（3.1 – 4.1）	2（1.7 – 2.2）
			1996 – 2000
			Cui et al., 2010	1997	707	1682	2389	9	28	37	1.7（1.1 – 2.3）	1.3（0.4 – 2.1）	1.5（1.1 – 2）
			Cui et al., 2010	2000	640	1650	2290	13	24	37	1.5（0.9 – 2）	2（0.9 – 3.1）	1.6（1.1 – 2.1）
			Ji CY and Sun JL, 2005a	2000	133629	132802	266431	4471	1583	6054	1.2（1.1 – 1.3）	3.3（3.2 – 3.4）	2.3（2.2 – 2.3）
			Sub – total		134976	136134	271110	4493	1636	6129	1.2（1.1 – 1.3）	3.3（3.2 – 3.4）	2.3（2.2 – 2.3）
			2001 – 2005
			Zhang et al., 2012c	2003	30121	40310	70431	1508	1112	2620	2.8（2.6 – 2.9）	5（4.8 – 5.3）	3.7（3.6 – 3.9）
			Cui et al., 2010	2004	427	1036	1463	18	28	46	2.7（1.7 – 3.7）	4.2（2.3 – 6.1）	3.1（2.3 – 4）
			Zhang YX and Wang SR, 2008a	2005	4267	4313	8580	457	255	712	5.9（5.2 – 6.6）	10.7（9.8 – 11.6）	8.3（7.7 – 8.9）
			Sub – total		34815	45659	80474	1983	1395	3378	3.1（2.9 – 3.2）	5.7（5.5 – 5.9）	4.2（4.1 – 4.3）
			2006 – 2010
			Cui et al., 2010	2006	351	823	1174	23	35	58	4.3（2.9 – 5.6）	6.6（4 – 9.1）	4.9（3.7 – 6.2）
			Zhang et al., 2012c	2008	29230	56375	85605	1583	2334	3917	4.1（4 – 4.3）	5.4（5.2 – 5.7）	4.6（4.4 – 4.7）
			Cao et al., 2011	2008	3505	3595	7100	192	58	250	1.6（1.2 – 2）	5.5（4.7 – 6.2）	3.5（3.1 – 3.9）
			Huang et al., 2012	2010	3403	3204	6607	317	117	434	3.7（3 – 4.3）	9.3（8.3 – 10.3）	6.6（6 – 7.2）
			Zhang YX and Wang SR, 2013d	2010	21318	20957	42275	1535	1188	2723	5.7（5.4 – 6）	7.2（6.9 – 7.5）	6.4（6.2 – 6.7）
			Zhai et al., 2017	2010	8368	7200	15568	965	435	1400	6（5.5 – 6.6）	11.5（10.8 – 12.2）	9（8.5 – 9.4）
			Sub – total		66175	92154	158329	4616	4166	8782	4.5（4.4 – 4.7）	7（6.8 – 7.2）	5.5（5.4 – 5.7）
			2011 – 2015
			Ji et al., 2016b	2009 – 2012	1449	870	2319	74	27	101	3.1（2 – 4.3）	5.1（4 – 6.2）	4.4（3.5 – 5.2）
			Sub – total		1449	870	2319	74	27	101	3.1（2 – 4.3）	5.1（4 – 6.2）	4.4（3.5 – 5.2）
			Overall		242275	282128	524403	11341	7291	18632	2.6（2.5 – 2.6）	4.7（4.6 – 4.8）	3.6（3.5 – 3.6）
