# Supplementary material for: Trends in Overweight and Obesity Among Children and Adolescents in China from 1991 to 2015: A Meta-Analysis
Source: Int J Environ Res Public Health. 2019 Nov 22;16(23):4656. doi: 10.3390/ijerph16234656 (PMC6926698; doi:10.3390/ijerph16234656)
Supplement: Supplementary file 1 [file ijerph-16-04656-s001.zip › Appendix/Table S6.xlsx]

## Sheet: Sheet1
Table S6. Sensitivity analysis of the studies on the prevalence of overweight/obesity in children and adolescents.
Study characteristic	Number of studies (n)		Overweight		Number of studies (n)		Obesity
		OR (95% CI)	c2	P		OR (95% CI)	c2	P
Reference	40	1.56(1.46 – 1.66)	1248.29	0	41	1.86(1.72 – 2.02)	886.12	0
Sample size
>10000	23	1.49(1.32-1.69)	308.19	0	23	1.76(1.60-1.93)	83.94	0
≤10000	17	1.61(1.48-1.76)	939.16	0	18	1.99(1.77-2.23)	794.72	0
Quality grade of study
High	12	1.41(1.27-1.57)	488.98	0	11	1.64(1.47-1.84)	226.79	0
Medium	28	1.64(1.52-1.77)	492.39	0	30	1.95(1.75-2.18)	496.85	0
Diagnostic criteria for obesity
BMI (WGOC)	27	1.69(1.60-1.79)	313.01	0	27	1.94(1.82-2.07)	186.08	0
BMI (IOTF)	5	1.78(1.60-1.98)	63.78	0	5	2.61(2.31-2.95)	26.03	0
BMI (CDC)	2	1.00(0.97-1.04)	0.14	0.71	2	1.35(1.00-1.81)	20.88	0
BMI（WHO）	4	1.21(1.07-1.38)	9.87	0.02	4	1.60(1.07-2.39)	27.08	0
W/IW (WHO)	2	1.22(0.91-1.63)	8.95	0.003	3	1.46(1.15-1.86)	39.91	0
Geographical distribution
National	14	1.29(1.16-1.44)	500.41	0	14	1.48(1.30-1.67)	254.13	0
East China	13	1.83(1.70-1.96)	136.83	0	14	2.11(1.79-2.48)	348.14	0
South China	6	1.92(1.77-2.07)	20.27	0.001	6	2.28(2.01-2.60)	28.73	0
Southwest China	2	1.22(0.86-1.72)	33.12	0	2	1.84(1.34-2.54)	11.87	0
Northwest China	3	1.54(1.25-1.90)	11.67	0.003	3	2.07(1.83-2.35)	0.97	0.62
Northeast China	1	1.53(1.40-1.68)			1	1.69(1.51-1.89)
North China	1	1.03(0.87-1.22)			1	1.21(1.00-1.47)
type of survey
NSCO	5	1.34(1.11-1.63)	278.64	0	5	1.49(1.20-1.86)	170.1	0
CHNS	6	1.22(1.02-1.47)	8.82	0.23	6	1.13(0.87-1.45)	4.12	0.53
CNNHS	2	1.20(1.03-1.38)	2.47	0.12	2	1.54(1.05-2.28)	3.84	0.05
CNSCCH	11	1.70(1.57-1.86)	174.28	0	11	1.92(1.74-2.11)	113.12	0
RSCO	16	1.68(1.54-1.84)	305.54	0	17	2.14(1.86-2.46)	361.85	0
